# Supplementary material for: Paw pressure and gait in middle-aged client-owned cats with and without naturally-occurring musculoskeletal disease
Source: PLoS One. 2024 Dec 18;19(12):e0314629. doi: 10.1371/journal.pone.0314629 (PMC11654939; doi:10.1371/journal.pone.0314629)
Supplement: S1 Data set — Group = Musculoskeletal disease (MSD) or Apparently Healthy (AH), Walk = gait cycle recorded, W(N) = cats weight in newtons at time of recording, LF, RF., LH, RH indicated limb recorded. MaximunForceBW = maximum force as a % of body weight, MaximunForceN = maximum force in newtons, FTIBW = maximum vertical impulse as a % of body weight, FTIM = maximum vertical impulse in newtons, MPP = maximum peak pressure in newtons per m2, TTFI = maximum vertical impulse for all four limbs, other parameters are as outlined in Table 1 of the main manuscript. (XLSX) [file pone.0314629.s004.xlsx]

## Sheet: Cat002
Group	Walk	W(N)	LFMaximumForceBW	LFMaximumForceN	LFFTIBW	LFFTIN	LFMPP	RFMaximumForceBW	RFMaximumForceN	RFFTIBW	RFFTIN	RFMPP	LHMaximumForceBW	LHMaximumForceN	LHFTIBW	LHFTIN	LHMPP	RHMaximumForceBW	RHMaximumForceN	RHFTIBW	RHFTIN	RHMPP	TTFI	CycleTime	Velocity	LFStanceTime	LFSwingTime	LFStrideTime	LFStrideLength	LFStrideVelocity	RFStanceTime	RFSwingTime	RFStrideTime	RFStrideLength	RFStrideVelocity	LHStanceTime	LHSwingTime	LHStrideTime	LHStrideLength	LHStrideVelocity	RHStanceTime	RHSwingTime	RHStrideTime	RHStrideLength	RHStrideVelocity	Gait velocity
AH	4.1	54.9172	74.1	40.67	27.6	15.17	13	68.6	37.7	21.2	11.62	14	52.7	28.96	14.9	8.16	9	58	31.87	18.5	10.17	9	45.12	0.62	0.836	0.41	0.24	0.62	0.518	0.836	0.43	0.26	0.66	0.513	0.777	0.48	0.32	0.74	0.599	0.81	0.49	0.38	0.84	0.569	0.677	0.793
	4.2	54.9172	75.1	41.24	25.9	14.24	15	65.8	36.14	24.5	13.46	13	55.5	30.48	22.5	12.37	8	50.8	27.89	19.3	10.62	9	50.69	0.72	0.741
	5.1	54.9172	71.1	39.04	25.1	13.78	15	55	30.21	19.7	10.79	13	48.5	26.64	17.7	9.73	8	55.7	30.6	17.5	9.62	9	43.92	0.72	0.677	0.48	0.28	0.74	0.513	0.693	0.49	0.24	0.72	0.488	0.677	0.5	0.32	0.82	0.544	0.663	0.45	0.36	0.8	0.549	0.686	0.679
	5.2	54.9172	70.2	38.56	26.8	14.74	15	65.3	35.87	24.1	13.25	16	59	32.4	21.6	11.86	9	58.9	32.33	20.4	11.2	8	51.05	0.76	0.682

## Sheet: Cat011
Group	Walk	W(N)	LFMaximumForceBW	LFMaximumForceN	LFFTIBW	LFFTIN	LFMPP	RFMaximumForceBW	RFMaximumForceN	RFFTIBW	RFFTIN	RFMPP	LHMaximumForceBW	LHMaximumForceN	LHFTIBW	LHFTIN	LHMPP	RHMaximumForceBW	RHMaximumForceN	RHFTIBW	RHFTIN	RHMPP	TTFI	CycleTime	Velocity	LFStanceTime	LFSwingTime	LFStrideTime	LFStrideLength	LFStrideVelocity	RFStanceTime	RFSwingTime	RFStrideTime	RFStrideLength	RFStrideVelocity	LHStanceTime	LHSwingTime	LHStrideTime	LHStrideLength	LHStrideVelocity	RHStanceTime	RHSwingTime	RHStrideTime	RHStrideLength	RHStrideVelocity	Gait velocity
AH	3.1	47.6603	56	26.71	16.5	7.86	11	57	27.15	17.6	8.41	10	54.6	26.01	15.9	7.59	9	51.8	24.69	16.7	7.96	9	31.82	0.69	0.655	0.46	0.27	0.72	0.452	0.628	0.48	0.27	0.73	0.452	0.624	0.47	0.3	0.75	0.452	0.603	0.5	0.28	0.77	0.429	0.557	0.624
	3.2	47.6603	63.1	30.09	23.1	11	11	63.3	30.17	22.9	10.9	12	54.8	26.13	17.9	8.55	9	58	27.63	20.3	9.7	11	40.15	0.75	0.603
	3.3	47.6603	59.5	28.34	21.5	10.24	10	60.6	28.86	24.8	11.8	10	55	26.19	21.5	10.26	10	51.3	24.43	21.1	10.08	8	42.38	0.74	0.515
	4.1	47.6603	70.7	33.68	15.2	7.23	10	59.6	28.42	14.5	6.89	10	60.2	28.69	11.4	5.42	10	65.1	31.03	12.5	5.95	12	25.49	0.58	0.885	0.32	0.24	0.56	0.518	0.925	0.34	0.23	0.58	0.513	0.885	0.35	0.25	0.56	0.518	0.925	0.32	0.25	0.56	0.508	0.907	0.896
	4.2	47.6603	79.9	38.1	17.8	8.46	12	74.7	35.59	17.6	8.39	11	64.8	30.88	15.7	7.51	10	79.5	37.89	15.1	7.17	14	31.53	0.55	0.905
	5.1	47.6603	57.4	27.35	15.4	7.35	9	59.5	28.36	17.8	8.49	11	54.3	25.87	14.1	6.74	10	54.5	25.96	12.4	5.93	8	28.51	0.68	0.71	0.41	0.25	0.63	0.472	0.75	0.42	0.24	0.68	0.483	0.71	0.49	0.3	0.71	0.478	0.673	0.42	0.28	0.65	0.493	0.758	0.718
	5.2	47.6603	67.6	32.24	22.9	10.92	13	66.8	31.84	20.6	9.83	11	56.7	27.01	23.6	11.25	12	57.1	27.23	17.5	8.36	8	40.36	0.65	0.696

## Sheet: Cat012
Group	Walk	W(N)	LFMaximumForceBW	LFMaximumForceN	LFFTIBW	LFFTIN	LFMPP	RFMaximumForceBW	RFMaximumForceN	RFFTIBW	RFFTIN	RFMPP	LHMaximumForceBW	LHMaximumForceN	LHFTIBW	LHFTIN	LHMPP	RHMaximumForceBW	RHMaximumForceN	RHFTIBW	RHFTIN	RHMPP	TTFI	CycleTime	Velocity	LFStanceTime	LFSwingTime	LFStrideTime	LFStrideLength	LFStrideVelocity	RFStanceTime	RFSwingTime	RFStrideTime	RFStrideLength	RFStrideVelocity	LHStanceTime	LHSwingTime	LHStrideTime	LHStrideLength	LHStrideVelocity	RHStanceTime	RHSwingTime	RHStrideTime	RHStrideLength	RHStrideVelocity	Gait velocity
AH	1.1	39.6189	51.8	20.51	15.1	6	7	59.5	23.56	16.1	6.38	9	54.1	21.43	10.6	4.2	8	59.3	23.48	11.8	4.67	8	21.25	0.59	0.887	0.37	0.21	0.59	0.523	0.887	0.32	0.24	0.58	0.559	0.963	0.31	0.24	0.55	0.528	0.961	0.32	0.23	0.54	0.549	1.016	0.913
	1.2	39.6189	71.7	28.41	19.7	7.82	12	73.2	29.02	16.6	6.58	10	71.4	28.3	12.6	4.98	12	69.1	27.38	13.2	5.24	10	24.62	0.56	0.952
	2.1	39.6189	62.2	24.63	15.6	6.17	9	77	30.52	18.8	7.45	10	50.4	19.96	8.8	3.47	8	64.9	25.73	12	4.75	9	21.84	0.62	0.885	0.31	0.23	0.58	0.61	1.051	0.37	0.21	0.62	0.549	0.885	0.24	0.21	0.45	0.564	1.253	0.26	0.22	0.52	0.538	1.036	0.948
	2.2	39.6189	87	34.46	17	6.74	12	68.7	30.52	16.8	7.45	10	77.6	30.74	11.2	4.43	9	74.2	29.39	9.8	3.9	9	22.52	0.55	1.18
	3.1	39.6189	67.4	26.69	21.5	8.53	10	55.8	22.11	18.4	7.3	10	54.1	21.44	17.2	6.82	9	57.8	22.91	15.6	6.19	9	28.84	0.66	0.785	0.48	0.25	0.68	0.493	0.725	0.44	0.25	0.66	0.518	0.785	0.55	0.36	0.82	0.518	0.632	0.48	0.32	0.74	0.544	0.735	0.739
	3.2	39.6189	69	27.36	26	10.32	10	67.8	26.87	23.3	9.24	10	58.6	23.21	28	11.11	9	68.3	27.07	23.1	9.17	9	39.84	0.74	0.666
	4.1	39.6189	55.7	22.07	16.9	6.69	8	57.9	22.94	17.4	6.89	10	46.7	18.48	11.9	4.73	8	55.5	21.98	13.8	5.46	8	23.77	0.63	0.822	0.39	0.24	0.63	0.518	0.822	0.39	0.24	0.62	0.538	0.869	0.39	0.29	0.65	0.569	0.875	0.4	0.31	0.69	0.559	0.81	0.843
	4.2	39.6189	70.8	28.07	20.1	7.95	12	65.4	25.9	20.5	8.1	10	56.9	22.56	15	5.94	9	65.4	25.91	16.9	6.71	8	28.7	0.65	0.805
	5.1	39.6189	57.7	22.86	15.3	6.07	10	69.5	27.52	19.7	7.82	10	60.3	23.88	14.5	5.75	10	81.9	32.45	20.7	8.18	12	27.82	0.6	0.89	0.38	0.25	0.6	0.533	0.889	0.43	0.25	0.64	0.538	0.841	0.44	0.32	0.7	0.584	0.835	0.5	0.35	0.78	0.549	0.703	0.867
	5.2	39.6189	77.9	30.84	22.5	8.91	12	73.3	29.03	25	9.91	13	66.6	26.37	21.1	8.37	11	70.4	27.89	23.6	9.36	11	36.55	0.7	0.733

## Sheet: Cat016
Group	Walk	W(N)	LFMaximumForceBW	LFMaximumForceN	LFFTIBW	LFFTIN	LFMPP	RFMaximumForceBW	RFMaximumForceN	RFFTIBW	RFFTIN	RFMPP	LHMaximumForceBW	LHMaximumForceN	LHFTIBW	LHFTIN	LHMPP	RHMaximumForceBW	RHMaximumForceN	RHFTIBW	RHFTIN	RHMPP	TTFI	CycleTime	Velocity	LFStanceTime	LFSwingTime	LFStrideTime	LFStrideLength	LFStrideVelocity	RFStanceTime	RFSwingTime	RFStrideTime	RFStrideLength	RFStrideVelocity	LHStanceTime	LHSwingTime	LHStrideTime	LHStrideLength	LHStrideVelocity	RHStanceTime	RHSwingTime	RHStrideTime	RHStrideLength	RHStrideVelocity	Gait velocity
AH	1.1	55.4076	57.3	31.73	23.3	12.92	13	53.7	29.78	21.1	11.67	12	60.9	33.72	20.4	11.28	10	53.6	29.69	19.1	10.58	9	46.45	0.85	0.568	0.56	0.26	0.85	0.483	0.568	0.52	0.28	0.78	0.513	0.658	0.53	0.3	0.81	0.493	0.608	0.56	0.32	0.82	0.503	0.613	0.593
	1.2	55.4076	62.6	34.7	24.6	13.65	13	62	34.38	26	14.38	14	63.3	35.07	23.3	12.91	10	53.8	29.81	24.8	13.77	10	54.71	0.81	0.608
	2.1	55.4076	63.9	35.41	19.1	10.6	13	69.2	38.36	19.7	10.89	13	61.8	34.22	18.3	10.12	11	76	42.1	18.7	10.34	11	41.95	0.67	0.782	0.43	0.27	0.67	0.518	0.773	0.42	0.25	0.65	0.528	0.813	0.44	0.31	0.74	0.528	0.714	0.45	0.29	0.72	0.544	0.755	0.782
	2.2	55.4076	65	36.02	22.3	12.37	12	64.9	35.94	21.7	12.04	12	71.3	39.51	22.6	12.51	11	72	39.87	21.5	11.9	11	48.82	0.72	0.707
	3.1	55.4076	48.7	27	17.3	9.57	14	60.5	33.53	25.7	14.22	13	47.4	26.29	20	11.1	9	52.2	28.94	23.7	13.12	9	48.01	0.77	0.614	0.56	0.31	0.86	0.45	0.526	0.62	0.32	0.91	0.434	0.477	0.6	0.37	0.97	0.419	0.432	0.6	0.34	0.99	0.422	0.426	0.51
	3.2	55.4076	64.2	35.57	29.4	16.31	14	60.7	33.63	28.4	15.71	13	60.1	33.31	27.5	15.26	9	62.2	34.45	30.9	17.14	10	64.42	0.94	0.454
	3.3	55.4076	63	34.91	27.1	15.02	12	64.2	35.56	33.4	18.48	14	59.9	33.22	25.7	14.22	10	65.6	36.33	22.5	12.46	11	60.18	1.03	0.395
	4.1	55.4076	62.8	34.8	21.9	12.11	14	61.4	34	21.7	12.02	14	68.8	38.14	21.9	12.14	11	71	39.32	21.4	11.85	12	48.12	0.76	0.655	0.48	0.29	0.75	0.513	0.684	0.48	0.28	0.76	0.498	0.655	0.5	0.33	0.81	0.513	0.633	0.49	0.33	0.8	0.533	0.667	0.668
	4.2	55.4076	60.9	33.77	23.4	12.97	12	64.6	35.8	23.8	13.19	13	66.4	36.81	24.4	13.52	11	74.1	41.06	24.4	13.54	12	53.22	0.77	0.653
	5.1	55.4076	55.5	30.73	21.6	11.96	12	51.6	28.58	17.3	9.6	11	53	29.37	25	13.87	9	51.4	28.49	21.1	11.69	9	47.12	0.75	0.616	0.58	0.31	0.9	0.447	0.497	0.54	0.32	0.85	0.455	0.538	0.59	0.33	0.95	0.442	0.468	0.56	0.37	0.94	0.452	0.484	0.527
	5.2	55.4076	66.6	36.9	32.2	17.85	12	61.3	33.97	28.6	15.86	13	66	36.6	26.8	14.86	11	58.5	32.43	26.2	14.53	11	63.1	0.94	0.476
	5.3	55.4076	58.1	32.17	25.8	14.31	12	59.1	32.77	25.6	14.18	15	56.8	31.49	22.7	12.58	10	56.4	31.25	24.5	13.56	11	54.63	0.9	0.491

## Sheet: Cat023
Group	Walk	W(N)	LFMaximumForceBW	LFMaximumForceN	LFFTIBW	LFFTIN	LFMPP	RFMaximumForceBW	RFMaximumForceN	RFFTIBW	RFFTIN	RFMPP	LHMaximumForceBW	LHMaximumForceN	LHFTIBW	LHFTIN	LHMPP	RHMaximumForceBW	RHMaximumForceN	RHFTIBW	RHFTIN	RHMPP	TTFI	CycleTime	Velocity	LFStanceTime	LFSwingTime	LFStrideTime	LFStrideLength	LFStrideVelocity	RFStanceTime	RFSwingTime	RFStrideTime	RFStrideLength	RFStrideVelocity	LHStanceTime	LHSwingTime	LHStrideTime	LHStrideLength	LHStrideVelocity	RHStanceTime	RHSwingTime	RHStrideTime	RHStrideLength	RHStrideVelocity	Gait velocity
AH	1.1	60.8012	72	43.81	23.9	14.55	13	67.9	41.29	25.5	15.48	12	51	31.01	19.2	11.69	10	61.4	37.33	19.3	11.74	11	53.46	0.72	0.741	0.48	0.3	0.74	0.533	0.721	0.5	0.24	0.72	0.533	0.741	0.48	0.36	0.89	0.554	0.622	0.5	0.35	0.83	0.574	0.692	0.699
	1.2	60.8012	76.5	46.53	29	17.61	14	84.5	51.37	32.9	20.01	14	47.4	28.84	14.7	8.96	9	63.6	38.66	24	14.61	10	61.19	0.82	0.669
	2.1	60.8012	65.9	40.08	23.5	14.3	12	60.9	37.04	27.1	16.51	11	62.3	37.88	18.7	11.39	12	47.5	28.85	15	9.12	11	51.32	0.88	0.618	0.44	0.27	0.73	0.574	0.786	0.52	0.26	0.79	0.566	0.717	0.48	0.32	0.76	0.64	0.842	0.46	0.29	0.74	0.61	0.824	0.717
	2.2	60.8012	66.5	40.43	21.1	12.82	14	66.9	40.67	24.4	14.83	12	63.4	38.57	21	12.77	11	58.4	35.49	19.1	11.59	13	52.01	0.7	0.842

## Sheet: Cat024
Group	Walk	W(N)	LFMaximumForceBW	LFMaximumForceN	LFFTIBW	LFFTIN	LFMPP	RFMaximumForceBW	RFMaximumForceN	RFFTIBW	RFFTIN	RFMPP	LHMaximumForceBW	LHMaximumForceN	LHFTIBW	LHFTIN	LHMPP	RHMaximumForceBW	RHMaximumForceN	RHFTIBW	RHFTIN	RHMPP	TTFI	CycleTime	Velocity	LFStanceTime	LFSwingTime	LFStrideTime	LFStrideLength	LFStrideVelocity	RFStanceTime	RFSwingTime	RFStrideTime	RFStrideLength	RFStrideVelocity	LHStanceTime	LHSwingTime	LHStrideTime	LHStrideLength	LHStrideVelocity	RHStanceTime	RHSwingTime	RHStrideTime	RHStrideLength	RHStrideVelocity	Gait velocity
AH	2.1	37.86	65.9	24.93	16.3	6.16	9	63.6	24.08	16.1	6.11	10	63.7	24.11	12.8	4.85	11	61.2	23.15	12.2	4.63	10	21.75	0.56	0.753	0.33	0.22	0.56	0.422	0.753	0.34	0.23	0.58	0.437	0.753	0.34	0.24	0.58	0.442	0.762	0.33	0.26	0.57	0.447	0.784	0.771
	2.2	37.86	63.4	24.01	15.3	5.81	9	69.3	26.21	16.3	6.16	11	52.4	19.84	11.5	4.34	9	57.8	21.86	13.8	5.23	9	21.54	0.57	0.881
	3.1	37.86	60.9	23.05	13.3	5.05	10	64.3	24.32	15.5	5.87	11	53.5	20.25	11.6	4.39	8	52.5	19.87	14.2	5.37	9	20.68	0.54	0.8	0.38	0.24	0.59	0.419	0.71	0.4	0.25	0.64	0.411	0.648	0.4	0.28	0.67	0.427	0.637	0.42	0.28	0.69	0.414	0.6	0.692
	3.2	37.86	64.3	24.34	17.5	6.62	10	60.7	22.99	18.6	7.05	10	48.3	18.28	13.9	5.26	10	49.9	18.87	15	5.69	9	24.62	0.64	0.635
	3.3	37.86	60.8	23.02	18.7	7.06	10	58.9	22.3	17.8	6.74	11	40.9	15.48	12.3	4.65	9	46.8	17.71	15	5.68	7	24.13	0.68	0.59
	4.1	37.86	58.7	22.21	23.9	9.06	10	53.2	20.14	16.8	6.37	10	44.5	16.86	15.2	5.77	7	39.2	14.84	15.8	5.97	7	27.17	0.72	0.515	0.47	0.28	0.76	0.404	0.528	0.45	0.29	0.76	0.384	0.508	0.42	0.27	0.7	0.404	0.577	0.43	0.29	0.73	0.386	0.529	0.53
	4.2	37.86	52.8	19.98	17.6	6.68	9	49.1	18.59	18.5	6.99	11	49	18.53	13.4	5.07	9	56.9	21.54	15.1	5.73	10	24.47	0.79	0.502
	4.3	37.86	59.5	22.52	17.5	6.63	10	59.6	22.56	18.2	6.88	10	48	18.18	12.8	4.85	10	47.3	17.89	13.5	5.11	9	23.47	0.67	0.607
	5.1	37.86	46.8	17.7	16.2	6.12	9	60.5	22.91	17.9	6.78	11	51.1	19.35	12.5	4.73	9	50	18.93	14.9	5.65	8	23.28	0.73	0.612	0.42	0.27	0.7	0.429	0.613	0.41	0.25	0.67	0.432	0.644	0.38	0.27	0.67	0.432	0.649	0.4	0.25	0.65	0.424	0.653	0.624
	5.2	37.86	66.6	25.21	19.6	7.43	11	60.1	22.73	18.3	6.91	9	52.2	19.76	14.2	5.37	9	51.3	19.43	12.7	4.82	9	24.53	0.67	0.614
	5.3	37.86	59.9	22.69	16.3	6.18	9	60	22.7	16	6.06	9	43.2	16.34	11.1	4.22	8	55.7	21.1	15.7	5.93	9	22.39	0.62	0.68
	6.1	37.86	53.7	20.32	19.2	7.26	8	56.2	21.28	20.7	7.82	12	43.4	16.44	14	5.29	8	48.8	18.47	15.8	5.99	8	26.36	0.76	0.521	0.47	0.27	0.73	0.391	0.536	0.46	0.28	0.73	0.399	0.546	0.46	0.29	0.74	0.401	0.546	0.47	0.31	0.75	0.394	0.521	0.547
	6.2	37.86	53.3	20.16	18	6.83	8	61.4	23.23	19.9	7.54	12	47.4	17.92	14.7	5.55	9	46.4	17.56	15.6	5.92	9	25.84	0.7	0.552
	6.3	37.86	58.1	21.97	20.8	7.89	10	52.4	19.85	19.1	7.24	9	45.9	17.36	17.2	6.52	10	42.3	16.02	17.7	6.7	7	28.35	0.76	0.521
	7.1	37.86	53.3	20.19	14.4	5.45	9	51.7	19.56	12.5	4.75	7	50.1	18.98	10.6	4.03	8	56.1	21.24	11.8	4.48	9	18.71	0.6	0.677	0.37	0.23	0.59	0.417	0.706	0.38	0.23	0.59	0.422	0.715	0.37	0.24	0.59	0.411	0.697	0.38	0.26	0.62	0.419	0.676	0.709
	7.2	37.86	70.9	26.82	16.9	6.39	9	61.9	23.42	16.6	6.29	10	54.3	20.54	14	5.29	8	50.3	19.04	13.6	5.16	7	23.13	0.58	0.736
	7.3	37.86	65.9	24.96	17.4	6.57	10	63.9	24.19	19.6	7.41	11	44.4	16.8	14	5.3	7	49.7	18.83	16.2	6.14	10	25.42	0.63	0.629
	8.1	37.86	54.3	20.56	8.7	3.28	9	59	22.35	19.8	7.49	11	41.4	15.66	12.9	4.88	6	46.5	17.61	13.1	4.96	9	20.61	0.48	0.815	0.36	0.26	0.58	0.389	0.676	0.43	0.27	0.7	0.394	0.566	0.43	0.28	0.69	0.394	0.571	0.43	0.29	0.7	0.386	0.552	0.653
	8.2	37.86	56.2	21.26	16.7	6.33	11	55.8	21.11	17.8	6.75	9	47.1	17.82	13.4	5.07	10	44.4	16.8	14.9	5.64	8	23.79	0.67	0.576
	8.3	37.86	65.8	24.89	23	8.71	10	50	18.94	16.3	6.17	9	49.7	18.81	16.1	6.11	11	41.4	15.68	14.8	5.6	7	26.59	0.72	0.55
	9.1	37.86	52.1	19.71	15.1	5.73	9	54.5	20.62	15.6	5.9	9	41.6	15.76	11.6	4.38	8	47.5	17.99	13.3	5.03	8	21.04	0.67	0.64	0.4	0.27	0.66	0.414	0.627	0.4	0.25	0.64	0.414	0.652	0.41	0.28	0.67	0.417	0.622	0.4	0.27	0.66	0.417	0.631	0.644
	9.2	37.86	56.7	21.48	16.3	6.18	9	54.7	20.7	16.8	6.37	10	43.4	16.44	12.2	4.62	9	49.4	18.68	13.5	5.1	7	22.27	0.65	0.631
	9.3	37.86	63.4	24.01	20	7.59	12	64.2	24.29	19.5	7.38	10	46.9	17.75	16.4	6.2	9	44.5	16.85	14.9	5.65	7	26.82	0.67	0.629
	10.1	37.86	53.6	20.3	14.2	5.38	8	50.6	19.15	15.3	5.81	9	34.9	13.21	8.9	3.36	7	47.8	18.08	12.3	4.66	6	19.21	0.63	0.653	0.38	0.26	0.64	0.424	0.663	0.39	0.24	0.63	0.422	0.669	0.37	0.27	0.64	0.424	0.668	0.38	0.27	0.64	0.424	0.668	0.657
	10.2	37.86	60.1	22.74	16.1	6.09	9	51.9	19.64	15.8	5.98	9	42.1	15.95	11.4	4.3	8	57.6	21.81	15.2	5.76	8	22.13	0.63	0.685
	10.3	37.86	65.6	24.82	18.4	6.97	12	63	23.85	18.3	6.91	10	47	17.79	12.3	4.66	10	51.5	19.48	13.7	5.2	9	23.74	0.64	0.659

## Sheet: Cat025
Group	Walk	W(N)	LFMaximumForceBW	LFMaximumForceN	LFFTIBW	LFFTIN	LFMPP	RFMaximumForceBW	RFMaximumForceN	RFFTIBW	RFFTIN	RFMPP	LHMaximumForceBW	LHMaximumForceN	LHFTIBW	LHFTIN	LHMPP	RHMaximumForceBW	RHMaximumForceN	RHFTIBW	RHFTIN	RHMPP	TTFI	CycleTime	Velocity	LFStanceTime	LFSwingTime	LFStrideTime	LFStrideLength	LFStrideVelocity	RFStanceTime	RFSwingTime	RFStrideTime	RFStrideLength	RFStrideVelocity	LHStanceTime	LHSwingTime	LHStrideTime	LHStrideLength	LHStrideVelocity	RHStanceTime	RHSwingTime	RHStrideTime	RHStrideLength	RHStrideVelocity	Gait velocity
AH	3.1	47.4642	61.1	28.99	15.4	7.29	11	72	34.17	16.5	7.82	15	43.9	20.82	8.8	4.19	7	62.5	29.66	12.7	6.05	7	25.35	0.51	1.046	0.35	0.21	0.53	0.528	0.997	0.32	0.2	0.51	0.533	1.046	0.36	0.27	0.6	0.544	0.906	0.35	0.26	0.58	0.569	0.981	1.009
	3.2	47.4642	77.6	36.82	21.1	10.03	11	76	36.06	19.9	9.42	14	56.9	27	14.3	6.78	9	62.5	29.64	14.7	6.97	8	33.2	0.57	0.913
	5.1	47.4642	65.2	30.95	21.4	10.17	11	58.7	27.84	21.9	10.39	10	64	30.37	16.7	7.95	10	63	29.9	17	8.05	9	36.56	0.7	0.689	0.47	0.24	0.68	0.508	0.747	0.46	0.23	0.7	0.483	0.689	0.5	0.37	0.8	0.498	0.622	0.47	0.31	0.73	0.538	0.738	0.706
	5.2	47.4642	72.5	34.42	27.2	12.89	11	60.4	28.69	21.9	10.37	11	56.6	26.86	22.3	10.56	9	60.4	28.65	20.7	9.8	9	43.62	0.71	0.708
	6.1	47.4642	61.4	29.12	17.9	8.51	10	50.8	24.11	16.3	7.72	9	66.3	31.46	14.4	6.84	10	64.2	30.46	14.1	6.71	8	29.78	0.62	0.819	0.4	0.23	0.62	0.523	0.844	0.39	0.22	0.62	0.508	0.819	0.45	0.28	0.66	0.544	0.824	0.39	0.28	0.65	0.554	0.852	0.819
	6.2	47.4642	70.7	33.55	22.5	10.68	12	69.9	33.15	23.1	10.97	11	58.8	27.92	19.1	9.07	10	69.1	32.79	15.2	7.23	8	37.95	0.819	0.62
	7.1	47.4642	57.3	27.17	17.1	8.14	12	68.8	32.63	19.7	9.33	14	54.7	25.94	12.5	5.92	7	56.4	26.74	15.7	7.44	8	30.83	0.59	0.844	0.4	0.2	0.59	0.498	0.844	0.41	0.23	0.61	0.513	0.841	0.41	0.3	0.68	0.538	0.792	0.46	0.3	0.73	0.523	0.717	0.841
	7.2	47.4642	79	37.48	24.9	11.83	11	67	31.82	24.7	11.74	12	60.9	28.88	18	8.53	8	54.4	25.8	17.8	8.44	7	40.54	0.68	0.732

## Sheet: Cat035
Group	Walk	W(N)	LFMaximumForceBW	LFMaximumForceN	LFFTIBW	LFFTIN	LFMPP	RFMaximumForceBW	RFMaximumForceN	RFFTIBW	RFFTIN	RFMPP	LHMaximumForceBW	LHMaximumForceN	LHFTIBW	LHFTIN	LHMPP	RHMaximumForceBW	RHMaximumForceN	RHFTIBW	RHFTIN	RHMPP	TTFI	CycleTime	Velocity	LFStanceTime	LFSwingTime	LFStrideTime	LFStrideLength	LFStrideVelocity	RFStanceTime	RFSwingTime	RFStrideTime	RFStrideLength	RFStrideVelocity	LHStanceTime	LHSwingTime	LHStrideTime	LHStrideLength	LHStrideVelocity	RHStanceTime	RHSwingTime	RHStrideTime	RHStrideLength	RHStrideVelocity	Gait velocity
AH	2.1	48.641	64.4	31.34	19.7	9.59	13	72.1	35.05	18.6	9.04	14	49.9	24.27	12.4	6.02	12	57.6	28.02	12.4	6.04	12	30.69	0.63	0.839	0.38	0.21	0.63	0.528	0.839	0.33	0.21	0.57	0.554	0.971	0.32	0.22	0.56	0.564	1.007	0.29	0.23	0.54	0.569	1.054	0.883
	2.2	48.641	70	34.07	18.6	9.05	14	71.3	34.67	17.9	8.7	16	59.8	29.06	11.8	5.76	12	60.7	29.54	10.9	5.32	10	28.83	0.56	0.579
	4.1	48.641	66.1	32.16	24.1	11.71	15	58.8	28.6	22	10.7	13	49.2	23.92	18	8.75	13	45.4	22.09	16.3	7.94	11	39.1	0.75	0.657	0.49	0.25	0.75	0.493	0.657	0.46	0.26	0.75	0.508	0.677	0.44	0.29	0.77	0.544	0.706	0.41	0.27	0.71	0.554	0.78	0.661
	4.2	48.641	67	32.59	24	11.66	11	65	31.61	22.1	10.75	14	48.4	23.52	15.4	7.5	12	50.1	24.38	14	6.79	11	36.7	0.73	0.738
	5.1	48.641	70.1	34.1	19.5	9.47	16	65	31.64	18.2	8.87	14	57.3	27.89	13	6.33	12	44.7	21.75	11.1	5.38	9	30.05	0.58	0.937	0.35	0.22	0.58	0.574	0.99	0.36	0.21	0.58	0.544	0.937	0.34	0.24	0.57	0.579	1.016	0.34	0.24	0.58	0.569	0.981	0.958
	5.2	48.641	72.3	35.17	20	9.72	16	69.2	33.64	18.7	9.11	17	53.9	26.24	13.3	6.47	10	53.7	26.11	13.1	6.37	10	31.67	0.57	0.98

## Sheet: Cat037
Group	Walk	W(N)	LFMaximumForceBW	LFMaximumForceN	LFFTIBW	LFFTIN	LFMPP	RFMaximumForceBW	RFMaximumForceN	RFFTIBW	RFFTIN	RFMPP	LHMaximumForceBW	LHMaximumForceN	LHFTIBW	LHFTIN	LHMPP	RHMaximumForceBW	RHMaximumForceN	RHFTIBW	RHFTIN	RHMPP	TTFI	CycleTime	Velocity	LFStanceTime	LFSwingTime	LFStrideTime	LFStrideLength	LFStrideVelocity	RFStanceTime	RFSwingTime	RFStrideTime	RFStrideLength	RFStrideVelocity	LHStanceTime	LHSwingTime	LHStrideTime	LHStrideLength	LHStrideVelocity	RHStanceTime	RHSwingTime	RHStrideTime	RHStrideLength	RHStrideVelocity	Gait velocity
AH	1.1	33.0484	56.4	18.65	14.6	4.81	11	60.3	19.91	16.5	5.46	8	64.3	21.24	13.3	4.41	10	72.7	24.03	13.8	4.55	8	19.23	0.58	0.736	0.35	0.22	0.57	0.419	0.735	0.36	0.22	0.58	0.417	0.724	0.35	0.24	0.57	0.422	0.74	0.36	0.26	0.59	0.422	0.721	0.725
	1.2	33.0484	62.7	20.72	16.6	5.5	9	63.4	20.94	15.7	5.2	9	67.7	22.37	13.9	4.6	9	77.9	25.74	15.4	5.1	10	20.4	0.56	0.735
	1.3	33.0484	57.4	18.99	15.5	5.12	10	53.2	17.59	14.8	4.89	10	65.5	21.64	16	5.29	8	55.3	18.27	17	5.62	7	20.92	0.58	0.692
	4.1	33.0484	69	22.79	12.8	4.22	12	65.4	21.61	14.1	4.67	10	81.9	27.07	14.6	4.82	10	78.8	26.05	15	4.94	10	18.65	0.49	0.881	0.33	0.21	0.53	0.427	0.805	0.34	0.22	0.55	0.417	0.764	0.34	0.24	0.56	0.429	0.767	0.33	0.26	0.59	0.427	0.729	0.791
	4.2	33.0484	60.1	19.87	16.5	5.47	11	61.2	20.24	14.9	4.91	9	78.5	25.94	15.1	4.98	10	75.1	24.83	14.2	4.7	8	20.06	0.57	0.74
	4.3	33.0484	64.7	21.38	16.2	5.36	12	47.6	15.74	13.3	4.4	9	73.2	24.19	17.4	5.75	9	54.8	18.13	11.4	3.76	7	19.27	0.56	0.726
	5.1	33.0484	52	17.18	15.9	5.26	9	56.1	18.55	17	5.62	11	54.6	18.03	14.9	4.92	8	54.8	18.12	14.9	4.94	7	20.74	0.64	0.587	0.38	0.25	0.64	0.404	0.631	0.37	0.24	0.63	0.409	0.654	0.35	0.25	0.61	0.399	0.659	0.34	0.25	0.59	0.414	0.708	0.647
	5.2	33.0484	52.5	17.33	16.2	5.36	11	54.4	17.99	15.1	4.98	8	55.5	18.33	12.8	4.22	9	66.3	21.93	13.1	4.32	8	18.88	0.64	0.675
	5.3	33.0484	58.9	19.47	16	5.28	10	50.9	16.81	12.6	4.16	8	70.6	23.32	14.2	4.69	9	57.6	19.05	12.3	4.07	8	18.2	0.57	0.722
	6.1	33.0484	57	18.82	20.2	6.69	11	61.8	20.43	20.9	6.9	10	51.8	17.12	15.9	5.24	7	59.8	19.75	13.2	4.38	7	23.21	0.76	0.515	0.42	0.26	0.7	0.406	0.581	0.41	0.24	0.65	0.411	0.633	0.4	0.25	0.64	0.406	0.64	0.38	0.28	0.63	0.417	0.661	0.604
	6.2	33.0484	56	18.51	16.4	5.42	11	58.7	19.39	17	5.61	9	63.4	20.96	16.7	5.51	10	56.1	18.53	13	4.28	8	20.82	0.64	0.659
	6.3	33.0484	57.7	19.08	16.8	5.55	11	51.2	16.92	16.6	5.48	9	54	17.86	15.9	5.26	8	45.4	15.01	15	4.94	7	21.23	0.64	0.627
	8.1	33.0484	50.4	16.67	15.3	5.05	10	58.5	19.34	19	6.27	9	65.7	21.71	18	5.93	10	64.6	21.36	16.2	5.36	9	22.61	0.65	0.664	0.39	0.25	0.66	0.417	0.636	0.4	0.23	0.65	0.422	0.654	0.39	0.24	0.64	0.414	0.652	0.35	0.27	0.62	0.422	0.686	0.657
	8.2	33.0484	57.2	18.92	18.7	6.18	9	57.7	19.06	18.2	6.01	10	53.3	17.63	14.7	4.86	8	71.8	23.73	13.7	4.53	8	21.58	0.66	0.608
	8.3	33.0484	59.2	19.56	16	5.29	8	50.2	16.57	15	4.95	8	73.1	24.16	17.1	5.64	11	58.6	19.38	11.8	3.91	8	19.79	0.6	0.737
	9.1	33.0484	58.6	19.38	15.2	5.03	11	57.6	19.03	16	5.29	10	51.1	16.89	12.6	4.18	8	63	20.83	11.4	3.76	9	18.26	0.6	0.593	0.34	0.23	0.59	0.386	0.66	0.35	0.2	0.55	0.394	0.716	0.33	0.22	0.54	0.386	0.722	0.32	0.24	0.52	0.401	0.764	0.699
	9.2	33.0484	57.5	19.01	13.7	4.54	9	57.8	19.1	14.4	4.77	9	65.5	21.65	11.1	3.68	8	77.5	25.61	12.9	4.28	10	17.27	0.57	0.731
	9.3	33.0484	65.5	21.65	13.7	4.54	11	54.2	17.91	14.2	4.69	11	71.9	23.75	15.3	5.07	9	58.4	19.29	13.2	4.36	8	18.66	0.52	0.791

## Sheet: Cat039
Group	Walk	W(N)	LFMaximumForceBW	LFMaximumForceN	LFFTIBW	LFFTIN	LFMPP	RFMaximumForceBW	RFMaximumForceN	RFFTIBW	RFFTIN	RFMPP	LHMaximumForceBW	LHMaximumForceN	LHFTIBW	LHFTIN	LHMPP	RHMaximumForceBW	RHMaximumForceN	RHFTIBW	RHFTIN	RHMPP	TTFI	CycleTime	Velocity	LFStanceTime	LFSwingTime	LFStrideTime	LFStrideLength	LFStrideVelocity	RFStanceTime	RFSwingTime	RFStrideTime	RFStrideLength	RFStrideVelocity	LHStanceTime	LHSwingTime	LHStrideTime	LHStrideLength	LHStrideVelocity	RHStanceTime	RHSwingTime	RHStrideTime	RHStrideLength	RHStrideVelocity	Gait velocity
AH	3.1	50.0139	96.8	48.39	15.8	7.89	13	84.4	42.21	14.2	7.13	14	79.8	39.9	9.8	4.89	15	77.6	38.81	9.9	4.94	16	24.85	0.48	1.143	0.25	0.2	0.45	0.538	1.197	0.25	0.22	0.48	0.549	1.143	0.26	0.23	0.45	0.533	1.185	0.23	0.24	0.47	0.554	1.178	1.161
	3.2	50.0139	94.5	47.26	15.2	7.6	13	98.4	49.23	14.7	7.35	13	73.2	36.6	11.1	5.57	12	77.4	38.71	9.3	4.67	12	25.19	0.44	1.178
	4.1	50.0139	68.9	34.47	18.8	9.4	14	76	38.03	20.1	10.03	12	59.4	29.69	12.5	6.24	10	56.9	28.44	11.3	5.64	8	31.31	0.57	0.829	0.37	0.21	0.57	0.472	0.829	0.36	0.23	0.58	0.483	0.832	0.36	0.25	0.59	0.488	0.827	0.37	0.26	0.61	0.493	0.808	0.823
	4.2	50.0139	74	36.99	20.7	10.34	11	69	34.52	19	9.51	10	54.6	27.32	11.9	5.93	8	57.2	28.59	13.2	6.58	9	32.36	0.58	0.823
	5.1	50.0139	66.2	33.11	13.8	6.92	10	81.6	40.82	19.2	9.58	12	69.4	34.7	11.9	5.96	10	66.7	33.38	11.8	5.92	11	28.38	0.51	0.966	0.31	0.21	0.51	0.493	0.966	0.33	0.21	0.53	0.488	0.92	0.32	0.25	0.55	0.508	0.924	0.35	0.26	0.59	0.508	0.861	0.943
	5.2	50.0139	72.9	36.46	17.6	8.79	10	74.3	37.18	19.3	9.65	15	69	34.49	13.5	6.76	11	61.9	30.97	13.4	6.72	9	31.92	0.54	0.884
	6.1	50.0139	72.3	36.17	18.2	9.09	11	77.6	38.8	18.8	9.39	12	59.9	29.97	10.9	5.43	9	63.4	31.73	13	6.51	11	30.42	0.55	0.822	0.35	0.21	0.56	0.472	0.851	0.36	0.21	0.56	0.465	0.83	0.34	0.25	0.59	0.485	0.829	0.37	0.26	0.6	0.483	0.804	0.835
	6.2	50.0139	67.5	33.76	17.4	8.7	10	64.4	32.22	17.6	8.79	10	57	28.49	11.4	5.71	9	59.7	29.87	12.2	6.12	10	29.32	0.56	0.88
	6.3	50.0139	56.5	28.27	16.4	8.22	8	58.6	29.32	16.2	8.08	9	51.5	25.74	12	5.99	8	46.7	23.34	11.9	5.93	7	28.22	0.58	0.744

[truncated: 43 more sheets: Cat042, Cat044, Cat056, Cat058, Cat062, Cat072, Cat077, Cat082, Cat085, Cat094, Cat117, Cat131, Cat144, Cat145, Cat148, Cat155, Cat181, Cat182, Cat195, Cat204 …]
